# Supplementary material for: Differential Activities of Antioxidant Enzymes, Superoxide Dismutase, Peroxidase, and Catalase vis-à-vis Phosphine Resistance in Field Populations of Lesser Grain Borer (Rhyzopertha dominica) from India
Source: Antioxidants (Basel). 2023 Jan 25;12(2):270. doi: 10.3390/antiox12020270 (PMC9952823; doi:10.3390/antiox12020270)
Supplement: Supplementary file 1 [file antioxidants-12-00270-s001.zip]

Archive with 1 entries (1 files):
- antioxidants-2012448-supplementary.pdf
